# Supplementary material for: Prevalence, Risk Factors and Impacts Related to Mould-Affected Housing: An Australian Integrative Review
Source: Int J Environ Res Public Health. 2022 Feb 7;19(3):1854. doi: 10.3390/ijerph19031854 (PMC8835129; doi:10.3390/ijerph19031854)
Supplement: Supplementary file 1 [file ijerph-19-01854-s001.zip]

Archive with 1 entries (1 files):
- ijerph-1547900-supplementary.pdf
